# Supplementary material for: The VELVET A Orthologue VEL1 of Trichoderma reesei Regulates Fungal Development and Is Essential for Cellulase Gene Expression
Source: PLoS One. 2014 Nov 11;9(11):e112799. doi: 10.1371/journal.pone.0112799 (PMC4227869; doi:10.1371/journal.pone.0112799)
Supplement: Table S2 — qPCR primers used in this work. (XLSX) [file pone.0112799.s003.xlsx]

## Sheet: Tabelle1
Supplementary Table S2. Primers used for qPCR
Gene	Oligonucleotide [5' →3' ]				Amplification efficiency	R2 Value
	name	sequence	name	sequence
	forward		reverse
tef1	tef1_F	TCAACGGTGACAACATGCTC	tef1_R	TTCTCCCAGCCCTTGTACC	41853	0.99
cbh1	cbh1_F	CGAATCTCAGTCTCCCAACG	cbh1_R	CCAATGGGTCCGAACTTG	41853	1.00
cbh2	cbh2_F	AAGGTCGATCGGGAAAGC	cbh2_R	CGATCACATTGCACCAGTCT	35065	1.00
xyr1	xyr1_F	AATCCACCTGCCAACCAG	xyr1_R	GTCGTGCTCATCCACGTCT	35796	0.98
xyn2	xyn2_F	TGCCGTGGAGGGTTACTTTA	xyn2_R	AAGAGCCCCCTTTAGCTGAC	32143	1.00
vel1	RT_Vel1 (1200-End) fw	AGCCTTATGTGCCTCACT	RT_Vel1 (1200-End) rev	GCAGGAGCAGAGTAGTTG	33140	1.00
